# Supplementary material for: Diagnostic Application of Fluorine-18 Fluorodeoxyglucose Positron Emission Tomography/Computed Tomography in the Treatment of Oral Squamous Cell Carcinoma in an African Pygmy Hedgehog
Source: Animals (Basel). 2024 Dec 20;14(24):3679. doi: 10.3390/ani14243679 (PMC11672570; doi:10.3390/ani14243679)
Supplement: Supplementary file 1 [file animals-14-03679-s001.zip]

Archive with 1 entries (1 files):
- animals-3325943-supplementary.pdf
